# Supplementary material for: Facile and Sensitive Detection of Nitrogen-Containing Organic Bases with Near Infrared C-Dots Derived Assays
Source: Nanomaterials (Basel). 2021 Oct 3;11(10):2607. doi: 10.3390/nano11102607 (PMC8537226; doi:10.3390/nano11102607)
Supplement: Supplementary file 1 [file nanomaterials-11-02607-s001.zip]

Archive with 1 entries (1 files):
- nanomaterials-1394293-supplementary.pdf
